# Supplementary material for: Gene expression profiling suggests differences in molecular mechanisms of fin elongation between cichlid species
Source: Sci Rep. 2019 Jun 21;9:9052. doi: 10.1038/s41598-019-45599-w (PMC6588699; doi:10.1038/s41598-019-45599-w)
Supplement: Supplementary file 3 — <b>Dataset 1</b> [file 41598_2019_45599_MOESM3_ESM.xlsx]

## Sheet: linear model & t-tests
Statistical comparisons of gene expression levels (log-transformed RQ values) between elongated (L) and short (S) fin regions of dorsal and the anal fin. First, linear mixed models were used to identify genes with significant L/S expression differences. Effect estimates (beta) represent increased (positive values) or decreased expression levels in the L compared to the S region. P-values were adj…
Dorsal fin
Gene	Linear mixed models			t-tests
				stage 0			stage 1			stage 2
	beta (L vs S)	p.adj		t	p		t	p		t	p
angptl5	0.661856	2.86e-07		0.494401	0.000581507		1.92548	0.000532597		1.08231	0.0111615
angptl7	-0.193246	0.00870185		-0.185549	0.282685		-0.442501	0.0385582		-0.500188	0.165043
anxa2a	0.0659658	0.164154		0.0514215	0.494001		0.0509381	0.213258		0.0294621	0.576032
c1qtnf5	-0.141033	0.129084		0.198619	0.2971		-0.348008	0.0450277		-0.521242	0.106751
cd63	0.183518	0.00239171		0.201922	0.017365		0.147049	0.0176181		0.186665	0.00783853
csrp1a	0.00699164	0.980677		0.112757	0.500781		0.0718193	0.399638		-0.383859	0.071389
cx43	0.367913	3.46667e-07		0.356773	0.00381204		0.521627	0.00640003		0.420513	0.000160073
dpysl5a	-0.0595921	0.500035		0.0748282	0.624758		-0.125605	0.19449		-0.23021	0.333576
egr2	-0.0826623	0.345749		-0.194849	0.34459		-0.480823	0.218203		0.183542	0.315784
esco2	0.0224842	0.88789		-0.126467	0.387959		-0.298082	0.121729		0.518383	0.0259625
foxc1	-0.260734	0.0598196		-0.3307	0.441526		-0.74152	0.399324		-1.20131	0.0183085
foxd3	0.17854	0.00084852		0.380924	0.00143935		0.18731	0.359318		0.351255	0.00977868
foxp1	0.00909592	0.959373		-0.0805186	0.30916		-0.118679	0.192572		0.235243	0.00563745
gnao1a	-0.165882	0.0341187		-0.203092	0.268578		-0.178332	0.0331473		-0.33745	0.00796441
irf8	-0.292659	0.000117143		-0.359317	0.0424605		-0.272098	0.0158595		-0.177157	0.0191254
mmp9	-0.251455	3.376e-05		-0.206043	0.138649		-0.563505	0.00234577		-0.304399	0.0151403
myc	0.00217118	0.980677		-0.088158	0.703445		-0.069968	0.35443		0.0690416	0.470374
pfkpa	-0.249487	0.0028092		-0.12672	0.282965		-0.212685	0.125702		-1.31373	0.0118026
sema3d	-0.590666	0.000262667		-0.522934	0.192722		-1.65355	0.00127165		-0.613557	0.0206426
wnt5b	-0.116153	0.139684		-0.0267542	0.849313		-0.192077	0.021751		-0.32069	0.0200431
Anal fin
Gene	Linear mixed models			t-tests
				stage 0			stage 1			stage 2
	beta (L vs S)	p.adj		t	p		t	p		t	p
angptl5	0.498461	6.52667e-05		0.282047	0.0438769		2.36669	0.00417887		0.491684	0.0417738
angptl7	-0.0414767	0.649025		-0.0437136	0.70854		0.122213	0.0716518		-0.356927	0.00385346
anxa2a	0.108895	0.0341		0.121014	0.0936362		0.0508101	0.466746		0.169069	0.100427
c1qtnf5	0.0122495	0.955205		-0.263647	0.29429		0.319109	0.0351872		-0.127867	0.573528
cd63	0.0669234	0.164154		0.0776456	0.343032		0.123118	0.261423		0.0412352	0.621509
csrp1a	-0.0754009	0.585937		0.223298	0.707737		-0.102099	0.0727197		-0.0372741	0.807838
cx43	0.257417	0.000259		0.224248	0.0160687		0.829557	9.13949e-06		0.0728118	0.137804
dpysl5a	0.0609315	0.529588		-0.225448	0.24753		0.236448	0.0767072		0.184536	0.527036
egr2	-0.0474622	0.422416		-0.0646955	0.529864		-0.00825678	0.773454		-0.0114545	0.814488
esco2	-0.0789205	0.406836		0.0313594	0.730464		-0.362442	0.345449		-0.134448	0.540071
foxc1	0.348868	0.0271375		0.599185	0.026852		-0.173469	0.475895		1.43172	0.0240041
foxd3	0.150686	0.0939631		0.179708	0.278691		1.2284	0.0421564		-0.223278	0.377294
foxp1	-0.0276296	0.759984		-0.13378	0.290367		-0.103726	0.385912		0.163843	0.304328
gnao1a	-0.162374	0.0598196		-0.231556	0.138658		-0.218586	0.00480025		-0.270519	0.230098
irf8	-0.115702	0.0598196		-0.0624547	0.581651		-0.0743629	0.356195		-0.24924	0.026598
mmp9	-0.0714942	0.275046		-0.0949579	0.410652		-0.109879	0.502482		-0.0422582	0.81366
myc	0.238123	3.376e-05		0.252131	0.0269995		0.225545	0.00905671		0.385173	0.00613398
pfkpa	-0.132961	0.0728845		-0.0353379	0.709394		-0.115785	0.176724		-0.339579	0.24561
sema3d	-0.810718	2.86e-07		-0.870398	0.0117831		-3.03626	0.000188344		-2.01438	0.00117816
wnt5b	-0.00157109	0.980677		-0.161871	0.182195		0.291484	0.0115045		-0.134683	0.450646

## Sheet: Paired t-tests_P values
p-values obtained in paired t-tests comparing expression levels (log-transformed RQ) between tissue samples
Comparisons		angptl5	angptl7	c1qtnf5	cd63	cx43	gnao1a	mmp9	sema3d	wnt5b	foxc1	foxd3	irf8	myc		anxa2a	csrp1a	dpysl5a	pfkpa	egr2	esco2	foxp1
dL-0	dS-0	0.000581507	0.282685	0.2971	0.017365	0.00381204	0.268578	0.138649	0.192722	0.849313	0.441526	0.00143935	0.0411984	0.703445		0.494001	0.628786	0.624758	0.282965	0.34459	0.387959	0.30916
dL-1	dS-1	0.000532597	0.0385582	0.0450277	0.0176181	0.00640003	0.0331473	0.00234577	0.00127165	0.021751	0.399324	0.359318	0.0158595	0.35443		0.0839369	0.542498	0.19449	0.125702	0.218203	0.121729	0.192572
dL-2	dS-2	0.0111615	0.165043	0.106751	0.00783853	0.000160073	0.00796441	0.0151403	0.0206426	0.0200431	0.0183085	0.00977868	0.0191254	0.470374		0.576032	0.16962	0.333576	0.0118026	0.315784	0.0259625	0.00563745
dL-0	dL-1	0.000920486	0.120294	0.487444	0.119651	0.00169567	0.865788	0.169586	0.0843592	0.422363	0.0764428	0.00225402	0.282562	0.0175251		0.190005	0.702587	0.682121	0.0811	0.216769	0.00153761	0.332955
dL-0	dL-2	0.0263647	0.223624	0.197112	0.089585	0.0732421	0.476779	0.265966	0.636812	0.383087	0.0558186	0.00454738	0.561875	0.00596051		0.0572625	0.205485	0.485022	0.00294031	0.670437	0.0289142	0.251399
dL-1	dL-2	0.0129711	0.0253485	0.0681841	0.632274	0.0214646	0.353531	0.0587277	0.232141	0.191805	0.437932	0.100985	0.281283	0.788738		0.0798553	0.154862	0.36777	0.000106064	0.213337	0.00827617	0.315418
dS-0	dS-1	0.0013318	0.947432	0.0725619	0.101915	0.0114137	0.877038	0.0173214	0.0344178	0.283886	0.0534343	0.000515708	0.803245	0.166213		0.291936	0.553373	0.363496	0.260017	0.908283	0.000215047	0.357883
dS-0	dS-2	0.00727564	0.231586	0.321007	0.194658	0.0780101	0.253045	0.63556	0.665032	0.741057	0.0123574	0.00224775	0.208006	0.388972		0.076233	0.00949241	0.4979	0.000276969	0.659877	0.271455	0.85628
dS-1	dS-2	0.00346577	0.17934	0.960088	0.37229	0.0944544	0.170195	0.0649398	0.00382725	0.599245	0.910915	0.0261479	0.124876	0.0525026		0.0806333	0.00393874	0.948931	0.000348342	0.822106	0.000253214	0.297122
Comparisons		angptl5	angptl7	c1qtnf5	cd63	cx43	gnao1a	mmp9	sema3d	wnt5b	foxc1	foxd3	irf8	myc		anxa2a	csrp1a	dpysl5a	pfkpa	egr2	esco2	foxp1
aL-0	aS-0	0.0438769	0.70854	0.29429	0.343032	0.0160687	0.138658	0.410652	0.0117831	0.182195	0.026852	0.278691	0.581651	0.0269995		0.0936362	0.707737	0.24753	0.709394	0.529864	0.730464	0.290367
aL-1	aS-1	0.00417887	0.213628	0.0351872	0.261423	9.13949e-06	0.00480025	0.502482	0.000188344	0.0115045	0.475895	0.0421564	0.356195	0.00905671		0.466746	0.0727197	0.0767072	0.176724	0.773454	0.345449	0.385912
aL-2	aS-2	0.0417738	0.00385346	0.573528	0.621509	0.137804	0.230098	0.81366	0.00117816	0.450646	0.0240041	0.377294	0.026598	0.00613398		0.100427	0.807838	0.527036	0.24561	0.814488	0.540071	0.304328
aL-0	aL-1	0.000829115	0.143183	0.0321291	0.158219	0.00190541	0.859072	0.221064	0.0293929	0.0108778	0.317232	0.0110201	0.809589	0.00214071		0.349901	0.0597291	0.462332	0.0918345	0.057121	0.00148948	0.957127
aL-0	aL-2	0.00688437	0.296928	0.166896	0.0426149	0.058753	0.174391	0.758172	0.797579	0.933141	0.0841871	0.017154	0.181032	9.83585e-05		0.000247215	0.423781	0.287254	0.00797757	0.63186	0.0749028	0.0499215
aL-1	aL-2	0.00181706	0.0162232	0.165214	0.548832	0.000556734	0.12036	0.244135	0.0233146	0.016907	0.0193692	0.0673643	0.0993089	0.0710803		0.00324611	0.00019378	0.811637	0.000241907	0.0288377	0.026791	0.04171
aS-0	aS-1	0.000210256	0.264211	0.823512	0.0600306	0.023823	0.86736	0.151519	4.98739e-05	0.982208	0.465526	0.000150063	0.579839	0.0147122		0.693499	0.000465211	0.456207	0.253938	0.0341104	0.000433459	0.881152
aS-0	aS-2	2.0593e-05	0.0471675	0.688615	0.0189137	0.00131571	0.106945	0.813971	0.10403	0.89443	0.16226	0.00503724	0.0100911	0.00946759		0.000589588	0.194099	0.526641	0.000168693	0.478327	0.0100068	0.804663
aS-1	aS-2	0.00455949	0.00506888	0.37258	0.215998	0.779589	0.260908	0.0988911	0.0169552	0.952982	0.265859	0.781295	0.0184793	0.270952		0.00601796	0.000688293	0.544439	0.000503611	0.0217507	0.000167373	0.286054
		Comparisons between S/L regions within a fin and stage
		Comparisons between the stages within a fin region
		Significant statistical differences are highlighted in red

## Sheet: Cq & RQ values
							Cq																					RQ
		actb1	hsp90a		NF		mmp9	cx43	sema3d	wnt5b	csrp1a	dpysl5a	gnao1a	c1qtnf5	anxa2a	cd63	pfkpa	angptl7	angptl5	egr2	foxd3	foxc1	foxp1	irf8	myc	esco2		mmp9	cx43	sema3d	wnt5b	csrp1a	dpysl5a	gnao1a	c1qtnf5	anxa2a	cd63	pfkpa	angptl7	angptl5	egr2	foxd3	foxc1	foxp1	irf8	myc	esco2
Stage 0	dL1	17.092	19.1368		18.0855		22.9483	23.2543	29.5264	28.434	33.7338	27.1752	25.7994	23.6256	21.2003	21.4521	30.4509	23.1825	27.9117	28.3815	27.9652	30.2265	23.5032	27.1579	26.6067	29.5204		1	1	1	1	1	1	1	1	1	1	1	1	1	1	1	1	1	1	1	1
Stage 0	dS1	16.9995	19.2109		18.0714		22.7235	23.6459	30.2102	28.3139	33.7629	27.1644	25.1827	23.8524	21.2599	21.5546	30.053	22.7558	29.1455	27.9386	28.4656	29.9593	23.6594	27.1034	26.7213	29.8932		1.15723	0.75486	0.616461	1.07623	0.970487	0.997702	1.51843	0.846206	0.950186	0.922347	1.30476	1.33107	0.421055	1.3461	0.700026	1.19175	0.888646	1.02839	0.914643	0.764761
Stage 0	dL2	16.7891	18.9522		17.8379		22.2026	22.8745	29.6695	27.8797	33.4933	27.2482	25.5317	23.3707	21.0681	21.2319	29.8834	22.158	27.5056	27.123	27.1134	30.0368	24.1021	26.9453	26.3063	29.2424		1.41232	1.09594	0.762742	1.23685	0.995068	0.800719	1.01401	1.00505	0.923106	0.981165	1.24822	1.71341	1.1161	2.01512	1.5201	0.96064	0.55612	0.97601	1.03725	1.02127
Stage 0	dS2	17.3075	19.1248		18.1935		22.4908	24.0113	29.3795	28.0875	33.3981	27.1823	25.2951	23.7143	21.1395	21.7719	29.7752	22.1811	28.7873	27.276	27.7381	29.667	24.2608	26.9051	26.8004	29.3477		1.47985	0.6377	1.19321	1.37026	1.36004	1.0724	1.52864	1.01343	1.12408	0.863429	1.72148	2.15748	0.587373	2.31891	1.26142	1.58826	0.637435	1.28409	0.942294	1.21474
Stage 0	dL3	17.4837	19.7016		18.5595		23.1763	23.7235	30.6561	28.4195	35.1084	27.4356	26.3042	23.4596	22.1222	21.8265	31.0046	23.023	28.2152	28.7958	27.9597	30.5266	24.833	28.2239	27.0669	30.1588		1.18593	1.00335	0.634778	1.40301	0.535673	1.1596	0.978894	1.55836	0.733122	1.07149	0.946271	1.55135	1.12547	1.04227	1.39428	1.12812	0.552568	0.663434	1.00963	0.892315
Stage 0	dS3	16.957	19.0559		17.9758		22.7166	23.9274	29.7963	27.6332	34.0751	27.2664	25.3745	23.4558	21.7181	21.6459	30.5334	22.7774	29.1208	27.8964	28.2086	30.7589	23.7217	26.9415	26.5593	29.6764		1.08826	0.581245	0.76866	1.61453	0.731545	0.870018	1.2442	1.04255	0.647305	0.810294	0.875281	1.22724	0.400873	1.29722	0.78291	0.640787	0.79654	1.07678	0.957748	0.831805
Stage 0	dL4	16.9237	19.6025		18.2139		22.4988	22.7726	30.2052	27.9476	33.4844	26.7598	25.6029	23.1695	21.827	21.3813	30.7051	22.3183	28.0878	27.4358	27.2752	29.8601	24.684	27.5982	26.3065	29.3664		1.49267	1.52636	0.682828	1.53134	1.29935	1.4578	1.25257	1.49951	0.707938	1.14806	0.916492	1.98976	0.967474	2.1054	1.76344	1.40912	0.482164	0.805577	1.34592	1.21621
Stage 0	dS4	16.703	19.1788		17.8981		22.1613	23.1812	30.0126	27.806	34.2825	27.0207	25.5011	23.2891	21.3587	21.1874	30.3781	22.198	28.7212	27.5383	27.4518	30.2439	24.3612	27.2126	26.2977	28.8357		1.51532	0.923855	0.626948	1.35719	0.600368	0.977466	1.07992	1.10889	0.786881	1.05505	0.92365	1.73763	0.501082	1.57551	1.25355	0.86767	0.484517	0.845524	1.08795	1.41159
Stage 0	dL5	16.946	19.1203		18.0004		22.6534	23.0628	29.1603	28.2213	34.1802	26.9893	25.3717	23.2477	20.5931	20.7147	29.7462	22.3496	27.8399	27.5187	27.3376	28.9442	23.1378	27.9127	26.3719	29.4518		1.15647	1.07648	1.21497	1.09242	0.6918	1.07231	1.26797	1.22495	1.43597	1.57159	1.53637	1.67914	0.990773	1.71431	1.45642	2.29282	1.21439	0.558654	1.10928	0.988577
Stage 0	dS5	17.4061	19.9215		18.6214		22.8376	23.8544	28.867	28.3683	35.7287	27.1642	25.5144	23.3716	21.4181	21.5435	30.1467	22.7028	29.2122	27.5617	28.3576	29.5039	23.8349	27.6712	27.2058	30.1312		1.56542	0.956443	2.28985	1.51735	0.363733	1.46089	1.76645	1.7289	1.24665	1.3608	1.79011	2.02168	0.588597	2.55913	1.10454	2.39239	1.15201	1.01575	0.957106	0.949376
Stage 0	dL6	18.0995	20.3147		19.1751		23.8296	24.5713	31.6868	29.6988	34.9366	27.8307	27.2154	23.3479	22.9542	22.9505	30.6706	23.8421	30.0657	28.1842	28.4446	30.5956	25.0112	29.3205	27.247	31.591		1.15534	0.854181	0.476059	0.885653	0.924544	1.35108	0.797532	2.5799	0.631001	0.753257	1.82755	1.34725	0.478176	2.44006	1.52649	1.64777	0.748261	0.475334	1.36539	0.506633
Stage 0	dS6	17.6889	19.8395		18.7334		22.722	24.7346	28.9029	30.4998	34.8088	27.8029	27.7987	23.3203	23.2923	23.8268	30.4028	22.8899	30.7933	27.7727	28.2651	28.9706	24.0434	27.3365	25.9116	29.8914		1.83292	0.561571	2.41386	0.374241	0.743724	1.01406	0.391895	1.93608	0.367506	0.302109	1.61994	1.91911	0.212604	2.38939	1.27274	3.74182	1.07746	1.38438	2.53668	1.21154
Stage 1	dL1	15.8482	18.4808		17.114		21.6755	21.2288	27.7733	27.3152	33.6317	26.0543	24.8038	22.5466	20.4644	20.3843	29.9807	22.0145	24.2774	27.711	25.3622	28.0723	22.743	26.514	25.0321	27.3689		1.23219	2.07618	1.71895	1.10744	0.547348	1.10905	1.0168	1.07731	0.84929	1.06898	0.706435	1.14586	6.3323	0.81165	3.0982	2.2699	0.863716	0.796822	1.5189	2.26566
Stage 1	dS1	16.6132	19.4828		17.9909		22.1925	22.3533	27.7209	27.9134	33.9667	26.6149	25.7269	23.1624	21.6033	21.5049	30.8645	22.6384	25.743	27.9357	26.1762	28.807	23.6597	27.4315	25.7755	27.9		1.58135	1.74878	3.27354	1.34346	0.79689	1.38094	0.984766	1.29106	0.708261	0.902847	0.703076	1.36552	4.21068	1.27558	3.23632	2.50507	0.840228	0.774723	1.66619	2.87937
Stage 1	dL2	16.7755	18.9115		17.8115		22.1077	22.1326	28.6289	27.6315	33.2265	27.0021	25.5982	23.1757	21.6203	21.2512	30.4702	22.4219	26.018	27.1715	26.6047	28.5749	23.7852	27.0657	25.555	28.5402		1.48101	1.79961	1.54059	1.44241	1.17551	0.932442	0.950781	1.12966	0.618131	0.950583	0.816025	1.40112	3.07308	1.9132	2.12356	2.59833	0.680178	0.881593	1.71438	1.63148
Stage 1	dS2	17.8107	19.9883		18.8681		22.6072	23.328	28.2085	28.6001	34.2031	27.5757	26.2498	23.339	22.7912	22.3377	31.0685	22.5958	27.7949	27.163	27.477	28.4127	24.1914	27.4776	26.4246	29.1653		2.17903	1.63454	4.28854	1.53314	1.24254	1.30323	1.25892	2.09825	0.571049	0.931086	1.12116	2.58343	1.86527	4.00301	2.41293	6.0477	1.06761	1.3783	1.95164	2.20028
Stage 1	dL3	16.8839	19.1885		17.9994		22.5077	22.0447	29.9403	28.0292	33.6549	26.6768	25.5545	22.9936	22.2776	20.8453	30.4712	22.5137	25.0908	28.0362	26.5208	27.8431	24.0071	27.3843	25.5385	27.9545		1.27848	2.17864	0.707072	1.24714	0.994973	1.33074	1.1163	1.45986	0.446437	1.43458	0.928857	1.49758	6.65634	1.19676	2.5637	4.91513	0.66431	0.805206	1.97524	2.78887
Stage 1	dS3	17.061	19.8666		18.4104		22.2327	22.8527	28.5551	28.0247	34.435	26.9872	25.5843	23.3008	22.5455	21.3983	30.1333	22.5747	26.1422	27.9283	26.8037	28.6477	23.8221	27.4494	26.0082	28.5327		2.05695	1.65463	2.45583	1.66349	0.770416	1.42692	1.45398	1.56885	0.493017	1.30018	1.56104	1.90886	4.27051	1.71488	2.80191	3.74174	1.00417	1.02343	1.89659	2.48399
Stage 1	dL4	16.4878	18.9992		17.699		22.1602	22.0288	28.4271	27.55	34.1415	26.6755	25.2018	22.897	21.2704	20.7124	30.0067	22.5904	25.5626	27.4859	25.6932	27.6807	23.138	26.8988	25.8645	27.8524		1.32096	1.78879	1.63897	1.41175	0.576658	1.08162	1.15756	1.26759	0.728683	1.27738	1.0408	1.15316	3.8976	1.42315	3.69478	4.46694	0.985336	0.915472	1.2796	2.43081
Stage 1	dS4	17.0646	19.4544		18.2204		22.1188	22.9359	28.3314	28.0466	35.3129	27.0599	25.4152	23.1337	21.7486	21.3306	30.8244	22.6386	26.587	28.1818	26.4774	28.8017	23.5861	26.843	26.1087	28.1161		1.95117	1.36911	2.51374	1.43618	0.36748	1.18932	1.433	1.54407	0.750832	1.19444	0.84753	1.60074	2.7502	1.26097	3.07937	2.9478	1.03666	1.36579	1.55061	2.90631
Stage 1	dL5	16.8506	19.3488		18.0565		22.3621	22.1991	29.6411	28.2466	34.0582	26.8971	25.5692	22.9807	21.6484	20.7338	30.3459	22.9086	25.2902	27.4545	25.8904	29.3559	23.222	27.3046	25.7533	28.1511		1.47143	2.03668	0.905209	1.11607	0.78275	1.18848	1.14967	1.53254	0.718432	1.61253	1.05411	1.18503	6.03152	1.86351	4.12909	1.79206	1.19104	0.885352	1.77083	2.53208
Stage 1	dS5	16.8257	19.7132		18.2123		22.3513	23.2444	28.2882	28.2599	34.6362	27.3667	25.6388	23.0187	22.1931	21.0322	30.1624	22.706	26.2332	27.6724	26.2304	28.2579	23.4352	27.1147	25.9609	28.3586		1.65151	1.09938	2.57575	1.2319	0.584142	0.956138	1.22043	1.66289	0.548662	1.46073	1.33357	1.51918	3.49499	1.78496	3.63408	4.27342	1.14456	1.12505	1.70833	2.44289
Stage 1	dL6	16.3681	18.8888		17.5833		22.0987	22.0712	29.34	27.6176	34.6133	26.8309	25.4891	22.5454	20.9065	20.3926	30.1858	22.3342	25.2621	27.7565	25.7536	29.0624	23.4183	26.8052	25.3744	27.5538		1.27228	1.60315	0.803413	1.24333	0.38377	0.896337	0.87546	1.49279	0.865505	1.47153	0.848457	1.27113	4.43043	1.08886	3.27028	1.58218	0.748819	0.901571	1.65877	2.75951
Stage 1	dS6	16.4886	18.902		17.6541		21.5044	23.0627	28.0054	27.4057	35.1987	26.6931	25.3891	22.2814	21.005	20.8266	29.8762	22.3384	26.2933	27.7577	26.1602	28.4401	23.4825	26.5232	25.5299	27.3735		2.01738	0.846853	2.12813	1.51245	0.268628	1.03576	0.98547	1.88267	0.849028	1.144	1.10442	1.33116	2.27676	1.14265	2.59113	2.55794	0.75225	1.15132	1.56415	3.28407
Stage 2	dL1	17.629	19.9909		18.7728		23.059	23.2368	30.732	28.7807	33.0827	27.8156	26.1482	24.0957	21.8069	22.0613	29.9826	23.1409	29.0018	27.6171	27.5271	29.1952	24.2861	28.5702	26.6799	29.6629		1.49135	1.62994	0.698202	1.2663	2.52865	1.03306	1.26446	1.16249	1.05754	1.05564	2.2278	1.65739	0.756398	2.73533	2.18165	3.29121	0.935894	0.605004	1.53062	1.45884
Stage 2	dS1	18.0992	20.2616		19.1499		23.0158	23.9906	30.0812	28.4866	33.5455	28.0459	26.2511	24.0724	21.9949	22.4756	30.0514	22.4315	29.6143	28.1059	28.3052	29.2465	25.0145	28.287	27.1985	30.3991		1.99568	1.25534	1.42363	2.01639	2.38278	1.14368	1.52909	1.5343	1.20562	1.02874	2.75849	3.51952	0.642504	2.53147	1.65219	4.12495	0.733606	0.956129	1.38759	1.13735
Stage 2	dL2	16.9086	19.0725		17.958		22.7124	22.2628	29.4907	28.3466	33.0887	27.0484	25.4782	23.3133	20.5678	21.1306	29.5217	21.7336	26.5977	27.3811	26.447	28.7896	23.7145	27.1994	25.5758	29.3342		1.078	1.82003	0.938327	0.972562	1.43153	0.999489	1.14366	1.13663	1.41909	1.1439	1.74311	2.49902	2.27594	1.83129	2.62199	2.47832	0.790678	0.889436	1.87042	1.0415
Stage 2	dS2	19.2302	21.3173		20.2469		24.3517	24.8131	30.4749	30.1831	34.5434	28.1579	27.0775	24.2215	22.8959	23.5576	30.3889	23.8826	30.1065	29.6813	28.9368	30.3105	26.2634	29.1986	27.6981	31.4374		1.69109	1.5184	2.31795	1.33076	2.55222	2.26365	1.84453	2.9597	1.38104	1.03947	4.66973	2.75347	0.977081	1.81699	2.28113	4.22031	0.66028	1.08723	2.09936	1.18456
Stage 2	dL3	17.2833	19.5358		18.3751		24.0016	23.0924	29.8177	29.1018	33.433	27.226	25.8947	23.6707	20.8693	21.2322	29.6097	22.3768	27.4053	27.3197	26.8737	28.9971	23.3804	27.7446	26.1805	28.5299		0.588961	1.36741	0.998783	0.769367	1.5056	1.17996	1.14412	1.18464	1.53745	1.4235	2.18971	2.13649	1.73621	2.5515	2.60457	2.86583	1.33085	0.813855	1.64233	2.42846
Stage 2	dS3	17.6256	19.9285		18.7417		23.8911	24.0134	29.8532	29.1116	33.4432	27.7481	26.1056	23.8807	21.1665	21.8098	29.4161	22.5863	28.6809	28.1957	27.6282	29.0065	24.3434	28.0556	26.4407	29.6332		0.819825	0.931152	1.25648	0.985268	1.92758	1.05943	1.27455	1.3205	1.61327	1.22985	3.22878	2.38235	0.924655	1.79252	1.99058	3.67104	0.880221	0.845858	1.76809	1.45739
Stage 2	dL4	16.7106	19.0256		17.8306		22.8176	22.8962	29.6492	28.951	33.813	27.5864	25.8088	23.3239	21.6229	21.1999	29.2207	22.3364	26.392	27.7208	26.9051	29.1445	22.8109	26.9798	25.6084	28.0975		0.917478	1.07411	0.769634	0.585623	0.793276	0.630184	0.832571	1.03293	0.625224	0.998092	1.96597	1.50644	2.40285	1.32477	1.74736	1.77405	1.35416	0.948122	1.67405	2.24691
Stage 2	dS4	17.358	19.3049		18.3056		22.9807	24.0841	29.428	29.1175	33.865	28.098	25.8325	23.668	22.2985	22.0481	29.0748	22.9785	28.7159	28.6641	27.6744	29.0445	23.427	27.3626	26.4492	29.2593		1.13892	0.655315	1.247	0.725255	1.06353	0.614405	1.13836	1.13105	0.544069	0.770604	3.02338	1.3417	0.667047	0.957577	1.4249	2.64272	1.22796	1.0107	1.29914	1.39587
Stage 2	dL5	17.2623	19.3539		18.2782		22.7933	22.7055	30.2158	28.074	34.1192	26.9143	25.6271	23.6882	20.3486	20.8075	29.2568	22.2969	27.0258	28.0781	26.7625	28.9831	24.234	27.7746	26.1633	29.3996		1.27251	1.67189	0.708717	1.46681	0.874956	1.36944	1.28787	1.09436	2.06248	1.78668	2.61495	2.11152	2.11196	1.41038	2.63058	2.70585	0.688669	0.745346	1.5541	1.2427
Stage 2	dS5	17.8974	19.8143		18.8315		23.2409	23.6385	30.5649	28.3217	34.1825	27.2162	25.8231	23.7746	21.032	21.6545	29.2125	22.3626	28.1217	28.8764	27.4883	29.3862	25.639	27.8484	26.8024	30.5756		1.36922	1.28498	0.816458	1.81284	1.22884	1.63009	1.64975	1.51252	1.88459	1.45756	3.95685	2.96052	1.4499	1.19007	2.33407	3.00268	0.381618	1.03918	1.46434	0.807062
Stage 2	dL6	16.9	19.0062		17.9222		23.2586	22.6042	29.0888	28.4556	34.5343	27.3271	25.4314	23.1442	21.3218	21.1144	29.2107	22.8405	26.3126	27.4473	26.4335	29.6324	23.1767	27.1387	25.9002	28.3862		0.720147	1.4013	1.20938	0.879687	0.512691	0.803719	1.15242	1.24666	0.820834	1.12847	2.10944	1.13183	2.70525	1.70629	2.58177	1.34795	1.11974	0.90492	1.45716	1.96001
Stage 2	dS6	17.5279	19.4303		18.4546		23.5016	23.9518	28.9373	28.8118	34.434	28.0883	25.6692	23.3839	22.0488	21.9892	29.1895	23.4322	28.5434	27.6331	26.9683	28.5922	23.985	27.4836	26.6018	29.5267		0.880124	0.796407	1.94286	0.993973	0.794918	0.685856	1.41351	1.52708	0.717265	0.890062	3.09616	1.08627	0.833572	2.16967	2.57751	4.00938	0.924842	1.03052	1.29592	1.2859
		actb1	hsp90a				mmp9	cx43	sema3d	wnt5b	csrp1a	dpysl5a	gnao1a	c1qtnf5	anxa2a	cd63	pfkpa	angptl7	angptl5	egr2	foxd3	foxc1	foxp1	irf8	myc	esco2		mmp9	cx43	sema3d	wnt5b	csrp1a	dpysl5a	gnao1a	c1qtnf5	anxa2a	cd63	pfkpa	angptl7	angptl5	egr2	foxd3	foxc1	foxp1	irf8	myc	esco2
Stage 0	aL1	16.6028	19.0135		17.7673		22.783	23.1745	30.3569	28.1656	33.2414	27.3535	25.6297	23.5821	20.999	21.2854	29.6665	22.1643	27.779	26.6338	27.4783	29.0307	23.6646	26.9797	26.0979	29.1891		0.899432	0.847677	0.451027	0.966061	1.12833	0.708818	0.90218	0.826615	0.922159	0.900306	1.38145	1.62449	0.879336	2.69351	1.12403	1.8373	0.71717	0.907511	1.14123	1.00911
Stage 0	aS1	16.7079	19.0061		17.82		22.4443	23.5438	29.0842	28.0193	33.5784	27.4698	25.4571	23.7624	21.0744	21.2955	30.0384	22.3557	28.8856	26.642	28.0289	29.3573	23.6203	26.8613	26.5395	28.9016		1.17974	0.680641	1.13027	1.10893	0.926501	0.678239	1.05465	0.756633	0.907749	0.927272	1.10724	1.47556	0.423539	2.77784	0.795958	1.51957	0.767035	1.02177	0.871556	1.27745
Stage 0	aL2	16.4961	18.7993		17.6101		22.4635	22.9856	29.3849	27.7772	32.4884	26.8986	25.1218	23.4717	20.7304	20.8291	29.5946	22.525	27.9585	27.2979	27.853	29.0025	24.1006	26.5686	26.1282	29.2185		1.00651	0.866494	0.793368	1.13395	1.70522	0.871252	1.15042	0.800216	0.996169	1.1077	1.30212	1.1345	0.696291	1.52432	0.777418	1.68012	0.475383	1.08212	1.00212	0.886666
Stage 0	aS2	16.8762	19.1217		17.9639		22.7065	23.6585	29.1141	28.05	32.831	27.1842	25.2509	23.9186	21.4084	21.5288	30.026	22.8914	28.962	27.6759	28.1034	30.3615	23.5086	27.0953	26.6577	29.6587		1.08687	0.694561	1.22321	1.19945	1.71853	0.913435	1.34432	0.750214	0.795688	0.871561	1.23394	1.12465	0.443828	1.49897	0.835189	0.837043	0.915717	0.959912	0.887226	0.835131
Stage 0	aL3	16.7192	19.2117		17.9222		22.919	22.8102	29.9761	27.8201	33.574	27.1387	25.7034	23.3525	21.2224	21.3051	30.6955	22.3661	27.8917	27.4601	27.3664	28.7178	24.0896	27.2185	25.8954	29.288		0.911268	1.21482	0.653812	1.36656	0.997541	0.915828	0.954388	1.07904	0.879373	0.98873	0.753693	1.57249	0.905413	1.6912	1.35233	2.54091	0.594706	0.856217	1.462	1.04902
Stage 0	aS3	16.2773	18.782		17.4849		22.2876	22.8899	29.411	27.3084	32.1024	26.8824	25.072	23.3445	21.4306	21.2704	30.1406	21.8934	28.7449	26.7997	27.2085	29.3988	23.879	26.62	26.388	29.2026		1.04249	0.848939	0.714365	1.43887	2.04306	0.807836	1.09182	0.801311	0.562153	0.74796	0.817694	1.61153	0.370138	1.97402	1.11422	1.17043	0.508223	0.957426	0.767391	0.821956
Stage 0	aL4	17.2817	19.579		18.3945		22.211	23.6197	31.4056	29.0763	31.8374	27.7893	26.4333	23.4316	22.3301	22.0666	30.4729	22.8306	29.6536	26.9317	27.287	29.313	24.2505	27.5373	26.555	31.2731		2.06522	0.961659	0.336761	0.793717	4.61201	0.809384	0.798352	1.41715	0.566127	0.80916	1.2201	1.58107	0.370385	3.38416	1.98233	2.3335	0.738002	0.952372	1.28405	0.367622
Stage 0	aS4	17.9802	20.4646		19.1822		23.2761	24.9138	31.0584	30.2231	34.4347	27.8446	27.7709	23.5318	23.372	23.1724	31.419	24.2784	31.4672	28.0369	28.9987	30.2488	25.2578	28.7021	27.4399	31.6869		1.70397	0.676985	0.739538	0.618822	1.31567	1.34471	0.545328	2.28231	0.47467	0.649048	1.09323	1.00055	0.181897	2.71565	1.04478	2.10584	0.633799	0.733311	1.20038	0.476384
Stage 0	aL5	17.0328	18.8824		17.9338		22.4862	22.8133	29.9935	27.7425	33.3342	26.8754	25.4236	23.1936	21.1598	21.1945	29.8384	21.8335	28.3155	27.0258	27.0105	27.5183	23.1125	27.8806	26.3761	30.0135		1.24001	1.222	0.651188	1.45372	1.18743	1.10807	1.16801	1.2144	0.925784	1.07613	1.37625	2.29302	0.680396	2.30369	1.74466	5.88257	1.18013	0.545461	1.05617	0.639558
Stage 0	aS5	17.6365	19.5828		18.5842		23.0027	23.6809	29.666	28.1512	33.6258	26.9473	25.4716	23.2006	21.729	21.784	29.9641	22.1585	29.3326	27.0383	27.5576	29.0103	23.5975	27.6495	27.2918	30.6238		1.36062	1.05122	1.28259	1.71887	1.52273	1.65469	1.77333	1.89693	0.979396	1.12254	1.97995	2.87321	0.527691	3.58473	1.87419	3.28266	1.32351	1.00491	0.878774	0.657592
Stage 0	aL6	16.4264	18.2304		17.3049		22.8575	23.4502	29.4564	28.0791	32.4554	27.2822	25.346	23.2124	20.9117	21.039	29.3815	22.2571	28.1557	27.2259	26.874	28.0404	22.3099	26.5146	25.7037	29.1358		0.619933	0.508205	0.611059	0.744469	1.41204	0.540506	0.797073	0.77517	0.711031	0.775116	1.22161	1.10556	0.491541	1.29683	1.24021	2.64907	1.33116	0.909209	1.08853	0.759954
Stage 0	aS6	16.8938	18.5178		17.6872		22.7325	23.7774	29.5189	27.6441	32.3323	27.7377	25.1208	23.3276	21.5117	21.1751	29.6563	22.0602	28.279	27.5101	27.1396	29.34	22.555	26.8867	26.7181	30.2627		0.881142	0.527977	0.762678	1.3118	2.00437	0.513753	1.2144	0.932804	0.611425	0.919325	1.31608	1.65169	0.588187	1.38804	1.34466	1.40264	1.46393	0.915636	0.702342	0.453554
Stage 1	aL1	16.3023	19.081		17.637		22.015	21.9298	28.6671	27.5777	34.6624	26.4447	25.1066	22.8309	21.1745	20.6814	30.4937	22.3207	25.4695	29.0371	25.7407	29.2614	23.0556	26.8252	25.4555	27.281		1.39938	1.83526	1.32941	1.32665	0.384989	1.21587	1.18451	1.2712	0.746021	1.25022	0.711378	1.33172	3.98254	0.465189	3.42472	1.43057	0.999368	0.922863	1.62753	3.46028
Stage 1	aS1	16.3665	18.9214		17.5976		21.9468	22.7085	27.5756	27.727	34.7306	26.8641	24.9014	23.1464	21.2414	21.0508	30.2694	23.1023	26.9841	28.2233	26.1178	28.1477	23.0843	26.687	25.4919	27.4779		1.42763	1.04096	2.75666	1.16402	0.357328	0.884676	1.3288	0.994002	0.693045	0.941753	0.808669	0.753835	1.35634	0.795713	2.566	3.01241	0.953312	0.9883	1.54426	2.93756
Stage 1	aL2	17.1331	19.1861		18.1306		22.5422	22.5113	29.0032	27.5879	34.2769	26.921	25.883	23.0824	21.5781	21.2797	31.3283	23.0364	26.3299	27.872	26.8202	29.0037	24.2296	27.353	25.8024	28.0892		1.36712	1.72673	1.48271	1.85464	0.708058	1.2305	0.973626	1.50341	0.794016	1.16267	0.56161	1.14167	3.08836	1.4687	2.28159	2.40801	0.623577	0.901213	1.80168	2.78223
Stage 1	aS2	16.6086	18.7224		17.6339		21.7451	22.9424	27.7179	27.5058	33.6046	27.0044	25.3191	23.2155	21.4255	21.0792	30.5285	22.6485	26.5461	27.4842	26.4913	28.4402	23.4833	26.6052	25.6169	27.9135		1.68358	0.907665	2.56122	1.39139	0.7997	0.823095	1.02004	0.971598	0.625521	0.946865	0.692906	1.05873	1.88417	1.36191	2.03106	2.52211	0.741352	1.07254	1.45209	2.2272
Stage 1	aL3	16.5995	19.3065		17.9019		22.1633	22.1664	29.2349	27.4272	34.3507	26.9254	25.5837	22.9036	21.4325	21.0021	30.257	22.4297	25.4955	27.8653	26.2636	28.9735	23.7121	27.0895	25.5379	28.3985		1.51717	1.87161	1.07765	1.7693	0.574143	1.04694	1.02249	1.45234	0.749594	1.20279	1.00715	1.48368	4.69974	1.25927	2.8639	2.09853	0.761799	0.923243	1.847	1.91625
Stage 1	aS3	17.0091	19.4798		18.2026		22.2045	23.0067	28.3251	27.8985	34.5377	27.1363	25.5772	23.1205	21.5384	21.4588	30.0607	22.8396	26.8526	28.1078	27.1141	28.485	23.6296	27.3735	25.9322	27.7554		1.8161	1.28756	2.4938	1.57194	0.621206	1.11415	1.26509	1.53916	0.857967	1.07949	1.42133	1.37549	2.25972	1.31107	1.95632	3.62641	0.993536	0.933967	1.73093	3.68584
Stage 1	aL4	16.2245	18.6249		17.3833		21.833	21.7003	29.0786	27.5735	34.1406	26.951	25.2902	22.6506	21.1432	20.7421	30.0807	22.3366	24.8791	28.4683	25.5658	28.6181	23.0984	26.7508	25.3436	27.6851		1.33154	1.80474	0.838331	1.11597	0.463613	0.717968	0.87478	1.20814	0.639445	1.00542	0.79443	1.10473	5.02942	0.578742	3.24269	1.87409	0.813713	0.815011	1.47518	2.19328
Stage 1	aS4	16.3551	18.9817		17.6195		21.9753	22.5887	27.9225	27.8854	34.2078	27.7471	25.2941	23.1668	21.4352	21.2118	30.1049	22.6133	26.3518	28.6639	26.3028	28.9825	22.9993	26.8715	25.9818	27.6957		1.42109	1.14838	2.2006	1.05892	0.521233	0.487036	1.02761	0.995021	0.615188	0.855179	0.920187	1.07415	2.1345	0.595263	2.29167	1.71475	1.02662	0.882947	1.11643	2.56454
Stage 1	aL5	16.6418	19.6503		18.0836		22.1487	22.5916	30.4457	27.854	36.0235	27.9224	26.4933	22.9318	22.4811	21.6725	31.2894	22.8566	26.656	28.3107	25.1292	29.9137	23.4053	27.1422	25.806	28.9287		1.73829	1.58093	0.528077	1.49285	0.204245	0.594962	0.617354	1.61538	0.411017	0.85718	0.558477	1.25173	2.38464	1.04891	7.13083	1.24046	1.06882	1.00959	1.73962	1.50501
Stage 1	aS5	16.3948	18.8798		17.5935		22.1762	22.8338	27.7225	27.9666	34.5235	27.5583	25.4218	22.9518	21.6512	20.7411	29.9669	22.8023	26.4526	28.1198	25.732	29.7562	23.3145	26.966	25.7584	27.9228		1.21424	0.951619	2.48261	0.983063	0.411298	0.545199	0.923738	1.13426	0.52017	1.16389	0.99444	0.925404	1.95485	0.852432	3.34303	0.985041	0.8104	0.812171	1.2801	2.15182
Stage 1	aL6	16.4604	19.1637		17.7607		22.4528	21.9867	29.4475	27.5205	34.3761	27.0406	25.5326	22.711	20.8974	20.4204	29.7368	22.7036	25.3299	27.8687	25.5058	28.4765	23.6426	27.1073	25.4518	27.8683		1.12558	1.92221	0.843271	1.50386	0.511522	0.876464	0.960573	1.505	0.984912	1.63226	1.30973	1.11267	4.77986	1.1392	4.39105	2.68546	0.724857	0.82689	1.77777	2.50927
Stage 1	aS6	16.4138	19.163		17.7352		22.004	22.6577	28.3112	27.8154	33.6575	27.106	25.1257	22.8544	21.3001	20.5575	30.0098	22.7654	26.6443	27.796	26.0978	29.0373	23.2838	26.6521	25.5778	27.5881		1.50941	1.18612	1.82119	1.20438	0.827015	0.822955	1.25126	1.33875	0.731985	1.4583	1.06495	1.04738	1.8883	1.17706	2.86212	1.78867	0.913252	1.1138	1.60057	2.99382
Stage 2	aL1	17.2104	19.4869		18.3133		22.8879	23.4194	30.1396	28.5726	33.9054	27.6282	25.9286	23.598	20.8481	21.5827	29.4314	22.4076	28.3245	27.0973	27.1223	26.9004	24.0451	27.3152	25.7019	29.5822		1.2211	1.04441	0.765559	1.06377	1.03971	0.855468	1.07072	1.19366	1.49484	1.06969	2.37394	2.00373	0.879641	2.85202	2.10043	11.7443	0.804345	1.05007	2.19251	1.12193
Stage 2	aS1	17.9879	20.2623		19.0913		23.3792	24.143	30.0497	29.0562	34.433	27.9725	26.2301	23.7574	21.7486	22.2476	29.679	22.8843	28.7686	27.716	27.3723	28.1018	24.7306	27.8246	26.6176	29.7459		1.48951	1.0845	1.3971	1.30454	1.23673	1.15544	1.48971	1.83266	1.3731	1.15688	3.42864	2.46902	1.10867	3.18487	3.02857	8.757	0.857576	1.26491	1.99285	1.71741
Stage 2	aL2	16.9559	19.2439		18.0637		22.6785	22.9346	31.0443	28.6528	33.2439	27.4083	25.8478	23.597	20.7064	21.3281	29.6629	22.7169	27.2735	27.5151	26.9394	27.3371	23.5643	27.1505	25.6445	29.8411		1.18755	1.22934	0.343954	0.846385	1.38327	0.838037	0.952497	1.00472	1.38711	1.0734	1.70077	1.36017	1.53303	1.79575	2.00553	7.29843	0.944149	0.990059	1.91904	0.788666
Stage 2	aS2	17.5794	19.976		18.7394		22.8383	23.6161	29.8848	28.6461	33.6435	28.0811	25.8117	24.0604	21.5362	21.7463	29.5337	22.6476	28.316	28.0499	27.7525	29.9877	24.3316	27.2494	26.6169	30.2003		1.69808	1.22442	1.22731	1.3583	1.67499	0.839733	1.56006	1.16401	1.2466	1.28316	2.97132	2.27963	1.18888	1.98	1.82336	1.85665	0.886076	1.47673	1.56233	0.982141
Stage 2	aL3	17.802	19.8112		18.7797		23.5674	23.5955	30.8456	28.7303	33.9624	27.052	26.0197	23.5516	21.1144	21.2133	29.3282	22.9303	27.7071	27.8295	27.1145	28.4534	23.9978	28.0917	26.11	29.537		1.05345	1.27724	0.648431	1.31761	1.38096	1.76226	1.38888	1.70317	1.71728	1.90928	3.52329	1.92709	1.86455	2.3722	2.91789	5.53017	1.14836	0.846995	2.28299	1.5995
Stage 2	aS3	17.5153	19.6258		18.5405		23.3661	23.4976	29.2285	29.0788	33.3201	28.1377	25.7953	23.6602	21.2058	21.1617	29.334	22.385	28.4148	27.932	27.0248	29.7656	23.6759	27.3065	26.222	28.9285		1.02613	1.15807	1.6852	0.876739	1.82611	0.70345	1.3747	1.33832	1.36559	1.67646	2.973	2.38257	0.967223	1.87192	2.63065	1.88677	1.21619	1.23664	1.7897	2.06611
Stage 2	aL4	16.9565	19.1145		18.0032		22.8817	23.1067	30.0953	28.6073	32.989	27.4707	25.6697	23.4094	21.0534	21.1763	29.0833	22.3906	27.0281	27.8293	26.928	27.8767	23.1324	26.9259	25.4713	28.833		0.989156	1.04628	0.636737	0.837622	1.58279	0.769595	1.03338	1.09723	1.04577	1.14351	2.43728	1.63532	1.74264	1.38499	1.93841	4.81478	1.2213	1.10932	2.07494	1.52105
Stage 2	aS4	17.4942	19.5463		18.4918		23.0989	23.8402	29.6166	29.2287	34.3212	28.0125	27.2047	23.3825	21.5313	21.912	29.4445	22.5306	28.3149	28.4397	27.6585	29.6541	23.5236	27.2492	26.7249	29.2733		1.1939	0.882937	1.24494	0.763967	0.881988	0.741738	0.50034	1.5685	1.05357	0.963517	2.66232	2.08231	1.00214	1.27287	1.63919	1.97068	1.30661	1.244	1.22102	1.57285
Stage 2	aL5	17.2374	19.4575		18.3138		22.9074	23.1159	31.5604	28.3405	33.6788	27.336	25.8658	23.5775	20.7243	21.2221	29.2809	22.4305	27.5235	28.0527	27.0144	28.3996	23.3484	27.3347	26.1888	30.0718		1.20515	1.28941	0.286045	1.2499	1.21695	1.04791	1.11877	1.21118	1.62937	1.37394	2.63594	1.9729	1.53317	1.47132	2.26438	4.15606	1.30418	1.03635	1.56506	0.799359
Stage 2	aS5	17.3928	19.6049		18.4658		23.2883	23.2597	29.8143	27.9404	33.8747	27.5393	25.477	23.5572	20.8125	21.3429	28.8411	22.0229	28.172	28.1784	27.0354	29.0949	23.9276	27.339	26.5837	29.7309		1.02828	1.29669	1.06609	1.83252	1.18049	1.01124	1.62747	1.36474	1.70294	1.40389	3.97245	2.9076	1.08668	1.4983	2.47947	2.85172	0.969831	1.14801	1.32247	1.12485
Stage 2	aL6	17.1162	19.4785		18.2592		22.4231	23.1785	30.4287	28.3447	33.1443	27.888	25.8036	23.4357	20.9429	21.3428	29.0694	23.1521	27.2317	27.7513	27.2293	28.3347	23.3484	27.3518	25.8334	28.6733		1.62322	1.18876	0.603474	1.19994	1.69721	0.688182	1.12464	1.2866	1.34823	1.21669	2.93867	1.15194	1.80708	1.74577	1.87848	4.18568	1.2557	0.98607	1.92781	2.02899
Stage 2	aS6	17.1505	19.037		18.0691		22.8319	23.1559	28.4295	28.2037	32.9076	27.6227	25.1041	23.8226	21.265	21.3249	29.1614	22.6715	27.3972	27.3657	26.3592	28.0011	23.9276	27.1333	26.0677	29.2288		1.07179	1.0585	2.1148	1.15984	1.75294	0.725035	1.60094	0.862516	0.945351	1.07984	2.41684	1.40895	1.41237	1.9992	3.00971	4.62362	0.736725	1.00572	1.43656	1.21018
