# Supplementary material for: Gene expression profiling suggests differences in molecular mechanisms of fin elongation between cichlid species
Source: Sci Rep. 2019 Jun 21;9:9052. doi: 10.1038/s41598-019-45599-w (PMC6588699; doi:10.1038/s41598-019-45599-w)
Supplement: Supplementary file 4 — <b>Dataset 2</b> [file 41598_2019_45599_MOESM4_ESM.xlsx]

## Sheet: Table S1
	qPCR Primer sequences and information about candidate reference genes.
	Symbol	Gene Description	Primer Sequence (5’- 3’)	Product Size (bp)	Efficiency (E %)	R2 *	Melting Temperature (°C)
	actb1	Actin Beta 1	F_CCCTCTTCCAGCCTTCCTTCCT	130	97.8	0.997	85.9 ± 0.3
			R_GTACCTCCAGACAGCACGGTGTTG
	rps18	Ribosomal Protein S18	F_CATCCCTGAGAAGTTCCAGCACA	103	96.3	0.994	77.66 ± 0.1
			R_TCTGCCAACACCCTTGATGG
	angptl5	Angiopoietin-related protein 5	F_TCACAGAGTTGATGACCAAAGTGCA	105	96	0.999	83 ± 0.2
			R_TGCAGTCTCGTCCATGAGATTGT
	angptl7	Angiopoietin-related protein 7	F_TGCTCCTAAGACTTCATCAGAAGCC	108	96.4	0.997	87.3 ± 0.1
			R_GTTCCCAGAAACTCATCTTTAGGCAG
	anxa2a	Annexin A2-A-like	F_GGAGGGCAAAGAAGGACATGATC	70	90	0.996	76.4 ± 0.1
			R_AGGATTACAGTTTCCAGTGAGCCAG
	c1qtnf5	C1q tumor necrosis factor-related protein 5	F_AGACTTCAGTGCATCATCTGCCT	87	95.4	0.998	77.4 ± 0.2
			R_GACTTGTAGGACGAGGAGGGAG
	cd63	CD63 antigen	F_CAACTTCATCTTCTGGCTATGTGGC	96	97.5	0.999	78.66 ± 0.1
			R_GTGGGATCAGTGATCTTGAGGGT
	csrp1a	Cysteine and glycine-rich protein 1	F_GCTATGGCTACGGAGGTGGAG	91	90.3	0.998	80.29 ± 0.3
			R_GGGCGATGAGGAGCTTGTACT
	dpysl5a	Dihydropyrimidinase-related protein 5-like	F_GCTAAGATGCAGGGTAAGGTGG	147	112	0.997	87.2 ± 0.2
			R_GCTGGGTGTGTTTGGGTCGAG
	egr1	Early growth response protein 1	F_GCTGGAGGAGGTGATGATGCTCAG	157	91.5	0.997	88.2 ± 0.1
			R_TGGCTTCTCACAGTTGAAGGGG
	egr2b	Early growth response protein 2b	F_GTGGCAGCAGATGGCTTGATGG	117	92.3	0.998	81.2 ± 0.2
			R_GGTGAAGGTCTGGTTGCGATGG
	foxc1	Forkhead box C1-A	F_GTGGGGGATACACGGGGATG	111	97.7	0.999	82.56 ± 0.1
			R_GAGGCTGGGGTGTGTAGGG
	foxd3	Forkhead Box Protein D3	F_AGACGTGAGATGACCCTGTCTG	128	94.5	0.998	80.3 ± 0.2
			R_ACCCTCTCCATGCCCTCCT
	foxp1b	Forkhead box protein P1-B	F_GGGGCTGTGTGGACAGTGG	126	89.5	0.996	85.4 ± 0.2
			R_GGCAGCAGAGAGGGTCGG
	gnao1a	Guanine nucleotide-binding protein G(o) subunit alpha	F_CCCGTTGTTTACAGCAACACCATCC	125	94	0.996	86 ± 0.2
			R_CTGACCACATCGCACACCATCTT
	irf8	Interferon regulatory factor 8	F_CCAGGGCAGTGTCAATGCTTTCC	74	95.4	0.998	80.1 ± 0.2
			R_GGCAGAGGGCTGAACTGAGAC
	kitf5a	Kinesin heavy chain isoform 5A	F_AGCTCTCATTCCTGCACGAGC	75	89.4	0.994	76.3 ± 0.1
			R_GCGGGCGACAGTCTCCT
	myc	Transcriptional regulator Myc	F_GGACGAACAGGAGGAAGAGGAG	112	96.5	0.999	81 ± 0.1
			R_CACGAGTGGGCTGGGGTG
	pfkpa	6-phosphofructokinase type C-like	F_CGCCATCACTACTACCTGTGACC	101	95.5	0.998	77.07 ± 0.2
			R_CCAGATAGCCACAGTAGCCTCCC
	efl1α	Elongation Factor 1 Alpha	F_TACCCACCCCTTGGTCGT	76	94.4	0.991	81.1 ± 0.1
			R_TCTCCACACCTTTAATCACGCC
	gapdh	Glyceraldehyde-3-phosphate Dehydrogenase	F_ATCAAGAAGGTTGTGAAGGCTGC	83	102.4	0.996	81.7 ± 0.2
			R_TCTGTGGACACGACCTGGTG
	hprt1	Hypoxanthine Phosphoribosyltransferase 1	F_CTGTCTACTCTGACAGGCAAGAATG	137	92.8	0.989	82.15 ± 0.1
			R_CTCTTCACCAGCAAACTCGCTAC
	rps11	Ribosomal Protein S11	F_GTATTCTCTCTGGTGTGGTGACC	163	92.7	0.99	79.3 ± 0.1
			R_ATGTCTCCAACTGTGACGTCTCTA
	tbp	TATA Box Binding Protein	F_CCTCAGGGAGCCATGACC	75	93	0.992	75.36 ± 0.1
			R_CTGGGGTGTCAGACCAGAG
	cx43	Connexin-43/Gap Junction Protein Alpha 1	F_CTGGGGAGATGAGCAGTCAG	95	97.6	0.995	78.2 ± 0.2
			R_GAACGTGGGAAATGGGGAAGGA
	esco2	Establishment Of Cohesion 1 Homolog 2	F_CATGCTGGACACAGTGAGGAGTAC	85	95.3	0.992	76.15 ± 0.1
			R_GTCAGGTGTCGGATCAGAGAAGG
	mmp9	Matrix Metallopeptidase 9	F_TGTCCTGACCAGGGTTATAGTCTG	86	96.5	0.992	82.43 ± 0.1
			R_TCTCTAATGTTGGAGTGATCCAGGC
	wnt5b	Wingless-Type MMTV Integration Site Family 5B	F_CCGACTTCAGACGTGTTGGA	88	97.5	0.995	80.54 ± 0.1
			R_AGCTCCAGCTTTCCCTTGC
	sema3d	Semaphorin 3D	F_CAGAGGAGTCTGGCAGGTTGA	75	97.8	0.966	78.9 ± 0.2
			R_GGTACTGATCTGTGAGGACTGATGT
	(*) R2, correlation coefficient of the slope of the standard curve.
